# Supplementary material for: Continuous year-round isolation of giant viruses from brackish shoreline soils
Source: Front Microbiol. 2024 May 2;15:1402690. doi: 10.3389/fmicb.2024.1402690 (PMC11096492; doi:10.3389/fmicb.2024.1402690)
Supplement: SUPPLEMENTARY FILE S2 — OTU list of known viruses used during molecular phylogenetic analysis. [file Data_Sheet_2.csv]

Accession	Start	End	OTU_Name
KP136319_1	1763382	1763869	Pandoravirus_inopinatum_isolate_KlaHel
LC511687_1	672	1171	Pandoravirus_hades
LC511688_1	620	1162	Pandoravirus_persephone
LC625835_1	1196515	1197005	Pandoravirus_japonicus_DNA
MK174290_1	472055	472542	Pandoravirus_celtis
MZ420562_1	1192668	1193167	Pandoravirus_belohorizontensis
MZ420563_1	446158	446714	Pandoravirus_aubagnensis
NC_021858_1	566519	567058	Pandoravirus_dulcis
NC_022098_1	488068	488427	Pandoravirus_salinus
NC_037665_1	440652	441208	Pandoravirus_macleodensis
NC_037666_1	452929	453280	Pandoravirus_neocaledonia
NC_037667_1	471712	472199	Pandoravirus_quercus
ON887157_1	455368	455719	Pandoravirus_kuranda_isolate_Kuranda
MZ420563_1	853360	854149	Pandoravirus_aubagnensis_partial_genome
NC_037665_1	849329	850118	Pandoravirus_macleodensis
NC_037666_1	1045371	1046182	Pandoravirus_neocaledonia
ON887157_1	1061612	1062417	Pandoravirus_kuranda_isolate_Kuranda
LT994651_1	125284	125883	Brazilian_cedratvirus_IHUMI_strain_IHUMI_27_7
MN873693_1	464197	464679	Cedratvirus_kamchatka_isolate_P4
OQ413577_1	451337	451819	Cedratvirus_lena_strain_DY0
OQ413581_1	9954	10436	Cedratvirus_duvanny_strain_DY1
NC_023423_1	417681	418314	Pithovirus_sibericum_isolate_P1084_T_
OQ413582_1	521840	522527	Pithovirus_mammoth_strain_Yana14_
JF909601_1	125335	126573	Senegalvirus_SSV_A_contig6_genomic_sequence
KF261120_1	290609	291847	Cannes_8_virus
KF437368_1	127	1362	Senegalvirus_marseillevirus_strain_SSV_major_capsid_protein_gene
KF527888_1	46354	47592	Insectomime_virus_strain_V478_partial_genome
KT428292_1	279504	280742	Port_miou_virus
KX066233_1	94410	95648	Noumeavirus_isolate_NMV1
KY073338_1	131179	132417	Kurlavirus_BKC_1_isolate_BKC_1
LC477072_1	61	1299	Marseillevirus_KS_2019_Hokutovirus_1_MCP
LC477073_1	61	1299	Marseillevirus_KS_2019_Hokutovirus_2_MCP
LC477074_1	61	1299	Marseillevirus_KS_2019_Kashiwazakivirus_1_MCP
LC477075_1	61	1299	Marseillevirus_KS_2019_Kashiwazakivirus_2_MCP
LC477076_1	61	1299	Marseillevirus_KS_2019_Kashiwazakivirus_3_MCP
LC477077_1	61	1299	Marseillevirus_KS_2019_Kashiwazakivirus_4_MCP
LC477078_1	61	1299	Marseillevirus_KS_2019_Kashiwazakivirus_5_MCP
LC477080_1	61	1299	Marseillevirus_UJ_2019_Kyotovirus_1_MCP
LC477081_1	61	1299	Marseillevirus_UJ_2019_Kyotovirus_2_MCP
LC477082_1	61	1299	Marseillevirus_UJ_2019_Kyotovirus_3_MCP
LC477083_1	61	1299	Marseillevirus_UJ_2019_Kyotovirus_4_MCP
LC477086_1	61	1299	Marseillevirus_UJ_2019_Kyotovirus_7_MCP
LC572159_1	61	1299	Marseillevirus_JP_2020_sabaishi_A2_MCP
LC572160_1	61	1299	Marseillevirus_JP_2020_sabaishi_H11_MCP
LC572161_1	61	1299	Marseillevirus_JP_2020_shinsuna_B6_MCP
LC572162_1	61	1299	Marseillevirus_JP_2020_shinsuna_C7_MCP
LC572163_1	61	1299	Marseillevirus_JP_2020_koaze_MCP
LC572164_1	61	1299	Marseillevirus_JP_2020_oosagami_B5_MCP
LC572165_1	61	1299	Marseillevirus_JP_2020_oosagami_C9_MCP
LC572166_1	61	1299	Marseillevirus_JP_2020_oosagami_E6_MCP
LC572167_1	61	1299	Marseillevirus_JP_2020_yoshiyabu_A1_MCP
LC572168_1	61	1299	Marseillevirus_JP_2020_yoshiyabu_C2_MCP
LC572169_1	61	1299	Marseillevirus_JP_2020_yoshiyabu_C11_MCP
LC572172_1	61	1299	Marseillevirus_JP_2020_yoshiyabu_G4_MCP
MG827395_1	285332	286570	Marseillevirus_Shanghai_isolate_1
MT663336_1	264308	265546	Marseillevirus_sp_strain_qu_clone_001_partial_genome
NC_013756_1	284785	286023	Marseillevirus_marseillevirus_strain_T19
NC_015326_1	277157	278395	Lausannevirus
NC_025412_1	285835	287073	Melbournevirus_isolate_1
NC_029692_1	291399	292637	Brazilian_marseillevirus_strain_BH2014
NC_030230_1	305036	306274	Tokyovirus_A1_DNA_nearly
NC_031465_1	233814	235045	Golden_Marseillevirus
NC_033775_1	94410	95648	Noumeavirus_isolate_NMV1
NC_038511_1	206853	208088	Tunisvirus_fontaine2_strain_U484
NC_043223_1	125335	126573	Senegalvirus_SSV_A_contig6_genomic_sequence
OR343188_1	138826	140061	Marseillevirus_sp_strain_f
OR343189_1	298131	299369	Marseillevirus_sp_strain_e
AP017644_1	561035	562238	Acanthamoeba_castellanii_mimivirus_DNA_strain_Mimivirus_kasaii
AP017645_1	560885	562088	Acanthamoeba_castellanii_mimivirus_DNA_strain_Mimivirus_shirakomae
AY653733_1	557617	558820	Acanthamoeba_polyphaga_mimivirus
JF801956_1	567749	568952	Acanthamoeba_castellanii_mamavirus_strain_Hal_V
JN036606_1	455581	456784	Acanthamoeba_polyphaga_mimivirus_isolate_M4
JN885991_1	215976	217160	Megavirus_courdo7_isolate_Mv13_c7
JN885998_1	197564	198742	Moumouvirus_Monve_isolate_Mv13_mv
JX885207_1	477666	478850	Megavirus_lba_isolate_LBA111
JX975216_1	497588	498772	Megavirus_courdo11
KF217139_1	427	1611	Mimivirus_Shan_major_capsid_protein_gene
KF493731_1	622820	624023	Hirudovirus_strain_Sangsue
KF527229_1	289506	290690	Megavirus_terra1_genome
KF959826_2	557658	558861	Samba_virus
KT599914_1	616984	618187	Niemeyer_virus
KU761889_1	559319	560522	Mimivirus_Bombay_isolate_1
KY110734_1	459531	460709	Saudi_moumouvirus
LT717347_1	557635	558838	Mimivirus_U306_genome_assembly_monopartite
MG779340_1	1451	2635	Bandra_megavirus_isolate_KK_1
MG807319_1	500701	501885	Megavirus_vitis_isolate_vigne
MK978772_1	421820	422998	Moumouvirus_maliensis
MN602652_1	427	1611	Megavirus_pcd_isolate_PCD_1_major_capsid_protein_gene
MT663335_2	757105	758289	Mimivirus_sp_strain_daqing
MT735229_1	427	1611	Mimivirus_sp_isolate_186_major_capsid_protein_gene
MT735230_1	427	1611	Mimivirus_sp_isolate_1291_major_capsid_protein_gene_partial_cds
MT735231_1	427	1611	Mimivirus_sp_isolate_1922_major_capsid_protein_gene
MW004169_1	556821	558024	Mimivirus_reunion_isolate_Queen
MW685904_1	470087	471290	Acanthamoeba_polyphaga_mimivirus_isolate_M4
NC_014649_1	557654	558857	Acanthamoeba_polyphaga_mimivirus
NC_016072_1	511063	512247	Megavirus_chiliensis
NC_020104_1	434014	435192	Acanthamoeba_polyphaga_moumouvirus
NC_023639_1	322732	323935	Mimivirus_terra2_genome
NC_075034_1	496191	497375	Powai_lake_megavirus_isolate_1
NC_075367_1	742463	743647	Megavirus_baoshan_strain_SH
NC_075368_1	473973	475151	Moumouvirus_australiensis_isolate_10A
NC_079139_1	702970	704145	Cotonvirus_japonicus_DNA
OL770070_1	636101	637304	Acanthamoeba_polyphaga_mimivirus
OP925046_1	705987	707171	Megavirus_caiporensis
OQ700912_1	556821	558024	Mutant_Mimivirus_sp_isolate_KO_qu_946
OQ700913_1	557024	558227	Mutant_Acanthamoeba_polyphaga_mimivirus_isolate_KO_qu_143
OQ700914_1	557024	558227	Mutant_Mimivirus_sp_isolate_KO_qu_143_qu_946
